# Supplementary material for: Coronal Alignment Does Not Adequately Predict Femoral Rotation Axes in Total Knee Arthroplasty: Application of a 3D Image-Based Robotic-Assisted Arthroplasty Platform
Source: Bioengineering (Basel). 2025 Jul 1;12(7):727. doi: 10.3390/bioengineering12070727 (PMC12292550; doi:10.3390/bioengineering12070727)
Supplement: Supplementary file 1 [file bioengineering-12-00727-s001.zip]

Archive with 1 entries (1 files):
- bioengineering-3710087-supplementary.pdf
